# Supplementary material for: Assessment of Respiratory Rate and Simulated Apnea Utilizing the PneumoWave Biosensor: In Vitro and In Vivo Validation
Source: Biosensors (Basel). 2026 May 1;16(5):256. doi: 10.3390/bios16050256 (PMC13205080; doi:10.3390/bios16050256)
Supplement: Supplementary file 1 [file biosensors-16-00256-s001.zip]

Archive with 1 entries (1 files):
- biosensors-4225571-supplementary.pdf
